# Supplementary material for: Pinus thunbergii Parl. Somatic Plants’ Resistance to Bursaphelenchus xylophilus Depends on Pathogen-Induced Differential Transcriptomic Responses
Source: Int J Mol Sci. 2024 May 9;25(10):5156. doi: 10.3390/ijms25105156 (PMC11121521; doi:10.3390/ijms25105156)
Supplement: Supplementary file 1 [file ijms-25-05156-s001.zip]

Archive with 1 entries (1 files):
- ijms-2963880-supplementary.pdf
